# Supplementary material for: Campylobacter infection of young children in Colombia and its impact on the gastrointestinal environment
Source: mSphere. 2024 Sep 25;9(10):e00342-24. doi: 10.1128/msphere.00342-24 (PMC11520299; doi:10.1128/msphere.00342-24)
Supplement: Table S1 — ASV richness, Peilou's evenness, Shannon's diversity, and Faith's phylogenetic diversity statistics between the four cohorts, by Campylobacter infection status, or if symptomatic. [file msphere.00342-24-s0002.xlsx]

## Sheet: Sheet1
Diversity Metric	Variable	Statistical test	H	p-value	groups
Shannon	infection_status	Kruskal-Wallis	1.074	0.3	2
Shannon	symptomatic	Kruskal-Wallis	0.042	0.84	2
Shannon	cohort	Kruskal-Wallis	1.12	0.77	4
richness	infection_status	Kruskal-Wallis	0.28	0.6	2
richness	symptomatic	Kruskal-Wallis	0.53	0.47	2
richness	cohort	Kruskal-Wallis	1.31	0.73	4
evenness	infection_status	Kruskal-Wallis	2.26	0.13	2
evenness	symptomatic	Kruskal-Wallis	1.23	0.27	2
evenness	cohort	Kruskal-Wallis	3.07	0.38	4
Faith's PD	infection_status	Kruskal-Wallis	0.26	0.61	2
Faith's PD	symptomatic	Kruskal-Wallis	0.72	0.4	2
Faith's PD	cohort	Kruskal-Wallis	1.69	0.64	4
