# Supplementary material for: Campylobacter infection of young children in Colombia and its impact on the gastrointestinal environment
Source: mSphere. 2024 Sep 25;9(10):e00342-24. doi: 10.1128/msphere.00342-24 (PMC11520299; doi:10.1128/msphere.00342-24)
Supplement: Table S2 — Weighted and unweighted UniFrac distances by cohort, Campylobacter infection status, or if symptomatic. [file msphere.00342-24-s0003.xlsx]

## Sheet: weighted_adonis
weighted unifrac	Df	SumsOfSqs	MeanSqs	F.Model	R2	Pr(>F)
infection_status	1	0.82875	0.82875	0.988643	0.0263677	0.393
symptomatic	1	0.587976	0.587976	0.701416	0.0187071	0.655
cohort	1	1.51264	1.51264	1.80447	0.0481263	0.086
Residuals	34	28.5012	0.83827	NA	0.906799	NA
Total	37	31.4305	NA	NA	1	NA
unweighted unifrac	Df	SumsOfSqs	MeanSqs	F.Model	R2	Pr(>F)
infection_status	1	0.214373	0.214373	0.96478	0.0262625	0.398
symptomatic	1	0.21982	0.21982	0.989293	0.0269298	0.391
cohort	1	0.173749	0.173749	0.78195	0.0212856	0.717
Residuals	34	7.55477	0.222199	NA	0.925522	NA
Total	37	8.16272	NA	NA	1	NA
