# Supplementary material for: Campylobacter infection of young children in Colombia and its impact on the gastrointestinal environment
Source: mSphere. 2024 Sep 25;9(10):e00342-24. doi: 10.1128/msphere.00342-24 (PMC11520299; doi:10.1128/msphere.00342-24)
Supplement: Table S3 — ANCOM-BC to measure which taxonomic classes were enriched/depleted in each cohort and determine if taxa were significantly differentially abundant. [file msphere.00342-24-s0004.xlsx]

## Sheet: lfc_slice
id	(Intercept)	groupCIA	groupCIS	groupCUS
d__Bacteria;p__Campilobacterota;c__Campylobacteria	-0.652384	2.948	3.42792	0.0888593
d__Bacteria;p__Firmicutes;c__Negativicutes	5.0714	0.146794	1.11107	-1.05941
d__Bacteria;p__Bacteroidota;c__Bacteroidia	4.65451	2.50965	0.98389	3.06095
d__Bacteria;p__Firmicutes;c__Bacilli	6.2107	-0.602893	0.962763	0.65438
d__Bacteria;p__Verrucomicrobiota;c__Verrucomicrobiae	0.546491	2.24922	0.582379	1.65556
d__Bacteria;p__Fusobacteriota;c__Fusobacteriia	0.706868	0.673898	0.405504	-2.25851
d__Bacteria;p__Synergistota;c__Synergistia	-1.91828	0.24089	0.40441	-0.145294
d__Bacteria;p__Patescibacteria;c__Saccharimonadia	-0.102121	-1.10758	0.402729	-0.40385
d__Bacteria;p__Actinobacteriota;c__Actinobacteria	5.4305	-1.06744	0.297793	1.37798
d__Bacteria;p__Firmicutes;c__Clostridia	6.36107	0.134005	-0.143495	1.13365
d__Bacteria;p__Actinobacteriota;c__Coriobacteriia	2.69151	-1.76966	-0.247744	0.633493
d__Archaea;p__Euryarchaeota;c__Methanobacteria	-1.72102	0.739652	-0.273914	-0.342554
d__Bacteria;p__Cyanobacteria;c__Vampirivibrionia	-1.43456	-0.262932	-0.560371	0.169702
d__Bacteria;p__Proteobacteria;c__Alphaproteobacteria	-1.33897	0.674655	-0.655968	0.0719563
d__Bacteria;p__Desulfobacterota;c__Desulfovibrionia	-0.47728	1.08831	-0.717887	-0.80216
d__Bacteria;p__Proteobacteria;c__Gammaproteobacteria	7.42707	-0.568995	-0.971518	-0.715825

## Sheet: p_val_slice
id	(Intercept)	groupCIA	groupCIS	groupCUS
d__Bacteria;p__Firmicutes;c__Clostridia	5.32605e-18	0.875553	0.889231	0.284508
d__Bacteria;p__Actinobacteriota;c__Coriobacteriia	0.00261544	0.181575	0.825408	0.717227
d__Bacteria;p__Bacteroidota;c__Bacteroidia	1.25711e-06	0.0287305	0.391279	0.00633611
d__Bacteria;p__Proteobacteria;c__Gammaproteobacteria	2.8522e-26	0.53483	0.262493	0.589689
d__Bacteria;p__Fusobacteriota;c__Fusobacteriia	0.336489	0.618467	0.72038	0.00830122
d__Bacteria;p__Firmicutes;c__Bacilli	2.46311e-21	0.47618	0.205454	0.446673
d__Bacteria;p__Patescibacteria;c__Saccharimonadia	0.865793	0.244521	0.654929	0.71027
d__Bacteria;p__Actinobacteriota;c__Actinobacteria	1.31915e-11	0.36038	0.777522	0.142584
d__Bacteria;p__Firmicutes;c__Negativicutes	1.724e-12	0.881106	0.198546	0.447562
d__Bacteria;p__Desulfobacterota;c__Desulfovibrionia	0.430389	0.369513	0.306124	0.293667
d__Bacteria;p__Proteobacteria;c__Alphaproteobacteria	0.0240024	0.437232	0.316753	0.922406
d__Archaea;p__Euryarchaeota;c__Methanobacteria	0.000741864	0.451354	0.637827	0.581461
d__Bacteria;p__Synergistota;c__Synergistia	0.000856373	0.743851	0.548622	0.829962
d__Bacteria;p__Cyanobacteria;c__Vampirivibrionia	0.0114363	0.754306	0.375198	0.854398
d__Bacteria;p__Verrucomicrobiota;c__Verrucomicrobiae	0.466025	0.160501	0.603495	0.324937
d__Bacteria;p__Campilobacterota;c__Campylobacteria	0.417487	0.161932	0.00195826	0.95428

## Sheet: q_val_slice
id	(Intercept)	groupCIA	groupCIS	groupCUS
d__Bacteria;p__Firmicutes;c__Clostridia	7.45646e-17	1	1	1
d__Bacteria;p__Actinobacteriota;c__Coriobacteriia	0.0209235	1	1	1
d__Bacteria;p__Bacteroidota;c__Bacteroidia	1.38282e-05	0.459687	1	0.101378
d__Bacteria;p__Proteobacteria;c__Gammaproteobacteria	4.56352e-25	1	1	1
d__Bacteria;p__Fusobacteriota;c__Fusobacteriia	1	1	1	0.124518
d__Bacteria;p__Firmicutes;c__Bacilli	3.69467e-20	1	1	1
d__Bacteria;p__Patescibacteria;c__Saccharimonadia	1	1	1	1
d__Bacteria;p__Actinobacteriota;c__Actinobacteria	1.58298e-10	1	1	1
d__Bacteria;p__Firmicutes;c__Negativicutes	2.24119e-11	1	1	1
d__Bacteria;p__Desulfobacterota;c__Desulfovibrionia	1	1	1	1
d__Bacteria;p__Proteobacteria;c__Alphaproteobacteria	0.144014	1	1	1
d__Archaea;p__Euryarchaeota;c__Methanobacteria	0.00741864	1	1	1
d__Bacteria;p__Synergistota;c__Synergistia	0.00770736	1	1	1
d__Bacteria;p__Cyanobacteria;c__Vampirivibrionia	0.0800542	1	1	1
d__Bacteria;p__Verrucomicrobiota;c__Verrucomicrobiae	1	1	1	1
d__Bacteria;p__Campilobacterota;c__Campylobacteria	1	1	0.0313322	1

## Sheet: se_slice
id	(Intercept)	groupCIA	groupCIS	groupCUS
d__Bacteria;p__Firmicutes;c__Clostridia	0.73571	0.855664	1.03029	1.05925
d__Bacteria;p__Actinobacteriota;c__Coriobacteriia	0.894291	1.32467	1.12307	1.74917
d__Bacteria;p__Bacteroidota;c__Bacteroidia	0.960403	1.14744	1.14766	1.12129
d__Bacteria;p__Proteobacteria;c__Gammaproteobacteria	0.700397	0.916774	0.867025	1.32735
d__Bacteria;p__Fusobacteriota;c__Fusobacteriia	0.735459	1.35314	1.13285	0.855637
d__Bacteria;p__Firmicutes;c__Bacilli	0.654908	0.846214	0.760377	0.859925
d__Bacteria;p__Patescibacteria;c__Saccharimonadia	0.604251	0.951727	0.901111	1.0871
d__Bacteria;p__Actinobacteriota;c__Actinobacteria	0.802554	1.16706	1.05395	0.939807
d__Bacteria;p__Firmicutes;c__Negativicutes	0.718821	0.981453	0.864171	1.39491
d__Bacteria;p__Desulfobacterota;c__Desulfovibrionia	0.605281	1.21276	0.701481	0.76388
d__Bacteria;p__Proteobacteria;c__Alphaproteobacteria	0.593226	0.868421	0.655212	0.738745
d__Archaea;p__Euryarchaeota;c__Methanobacteria	0.51014	0.982067	0.581881	0.621411
d__Bacteria;p__Synergistota;c__Synergistia	0.575386	0.737212	0.674213	0.67657
d__Bacteria;p__Cyanobacteria;c__Vampirivibrionia	0.567228	0.840129	0.631917	0.924753
d__Bacteria;p__Verrucomicrobiota;c__Verrucomicrobiae	0.749685	1.60271	1.12129	1.68186
d__Bacteria;p__Campilobacterota;c__Campylobacteria	0.804628	2.10782	1.10703	1.5499

## Sheet: w_slice
id	(Intercept)	groupCIA	groupCIS	groupCUS
d__Bacteria;p__Firmicutes;c__Clostridia	8.64616	0.15661	-0.139277	1.07025
d__Bacteria;p__Actinobacteriota;c__Coriobacteriia	3.00966	-1.33592	-0.220595	0.362168
d__Bacteria;p__Bacteroidota;c__Bacteroidia	4.84642	2.18717	0.8573	2.72986
d__Bacteria;p__Proteobacteria;c__Gammaproteobacteria	10.6041	-0.62065	-1.12052	-0.539287
d__Bacteria;p__Fusobacteriota;c__Fusobacteriia	0.961125	0.498025	0.357951	-2.63957
d__Bacteria;p__Firmicutes;c__Bacilli	9.48332	-0.71246	1.26617	0.760973
d__Bacteria;p__Patescibacteria;c__Saccharimonadia	-0.169004	-1.16376	0.446925	-0.371493
d__Bacteria;p__Actinobacteriota;c__Actinobacteria	6.76652	-0.914641	0.28255	1.46624
d__Bacteria;p__Firmicutes;c__Negativicutes	7.05516	0.149568	1.28571	-0.759486
d__Bacteria;p__Desulfobacterota;c__Desulfovibrionia	-0.788526	0.897386	-1.02339	-1.05011
d__Bacteria;p__Proteobacteria;c__Alphaproteobacteria	-2.25709	0.776876	-1.00115	0.0974035
d__Archaea;p__Euryarchaeota;c__Methanobacteria	-3.37362	0.753159	-0.470739	-0.551252
d__Bacteria;p__Synergistota;c__Synergistia	-3.3339	0.326758	0.599826	-0.21475
d__Bacteria;p__Cyanobacteria;c__Vampirivibrionia	-2.52908	-0.312966	-0.886779	0.18351
d__Bacteria;p__Verrucomicrobiota;c__Verrucomicrobiae	0.728961	1.40339	0.519381	0.984363
d__Bacteria;p__Campilobacterota;c__Campylobacteria	-0.810789	1.3986	3.09649	0.0573324
