# Supplementary material for: Campylobacter infection of young children in Colombia and its impact on the gastrointestinal environment
Source: mSphere. 2024 Sep 25;9(10):e00342-24. doi: 10.1128/msphere.00342-24 (PMC11520299; doi:10.1128/msphere.00342-24)
Supplement: Table S4 — Peilou's evenness, Shannon's diversity, or richness of metabolome profiles between the four cohorts, Campylobacter infection status, or if symptomatic [file msphere.00342-24-s0005.xlsx]

## Sheet: Sheet1
Diversity Metric	Variable	Statistical test	H	p-value	groups
Shannon	infection_status	Kruskal-Wallis	2.302	0.13	2
Shannon	symptomatic	Kruskal-Wallis	0.318	0.57	2
Shannon	cohort	Kruskal-Wallis	5.8	0.12	4
richness	infection_status	Kruskal-Wallis	0.00504	0.94	2
richness	symptomatic	Kruskal-Wallis	1.47	0.23	2
richness	cohort	Kruskal-Wallis	3.82	0.28	4
evenness	infection_status	Kruskal-Wallis	2.84	0.092	2
evenness	symptomatic	Kruskal-Wallis	0.13	0.71	2
evenness	cohort	Kruskal-Wallis	5.28	0.15	4
