# Supplementary material for: Campylobacter infection of young children in Colombia and its impact on the gastrointestinal environment
Source: mSphere. 2024 Sep 25;9(10):e00342-24. doi: 10.1128/msphere.00342-24 (PMC11520299; doi:10.1128/msphere.00342-24)
Supplement: Table S5 — Permutational multivariate analyses of variance using Canberra distances or Aitchison distances. [file msphere.00342-24-s0006.xlsx]

## Sheet: weighted_adonis
canberra	Df	SumsOfSqs	MeanSqs	F.Model	R2	Pr(>F)
infection_status	1	383.763	383.763	1.39515	0.0356035	0.12
symptomatic	1	497.757	497.757	1.80957	0.0461793	0.049
cohort	1	269.835	269.835	0.980969	0.0250339	0.419
Residuals	35	9627.43	275.069	NA	0.893183	NA
Total	38	10778.8	NA	NA	1	NA
aitchison	Df	SumsOfSqs	MeanSqs	F.Model	R2	Pr(>F)
infection_status	1	195.88	195.88	1.90515	0.0484127	0.038
symptomatic	1	149.189	149.189	1.45103	0.0368727	0.143
cohort	1	102.421	102.421	0.996156	0.0253138	0.429
Residuals	35	3598.55	102.816	NA	0.889401	NA
Total	38	4046.04	NA	NA	1	NA
