# Supplementary material for: Campylobacter infection of young children in Colombia and its impact on the gastrointestinal environment
Source: mSphere. 2024 Sep 25;9(10):e00342-24. doi: 10.1128/msphere.00342-24 (PMC11520299; doi:10.1128/msphere.00342-24)
Supplement: Table S6 — Random forest machine learning classifier models statistics to determine if the metabolite profiles were predictive of infection status or symptomatic status. [file msphere.00342-24-s0007.xlsx]

## Sheet: predictions
SampleID	prediction of infection status	TRUE value of infection status	prediction of symptomatic status	TRUE value of symptomatic status
CCP6a	infected	infected	yes	yes
CCP3	infected	infected	yes	yes
CCP4	infected	infected	yes	no
CCP5	infected	infected	yes	yes
CCP15	infected	infected	no	yes
CCP16	infected	infected	no	no
CCP17	infected	infected	yes	no		infection status	infected	uninfected	Overall Accuracy
CCP2	infected	infected	no	yes		infected	0.736842	0.263158
CCP8	infected	infected	no	yes		uninfected	0.4	0.6
CCP9	infected	infected	no	yes		Overall Accuracy			0.666667
CCP14	infected	infected	yes	yes		Baseline Accuracy			0.512821
CCP1	infected	infected	no	yes		Accuracy Ratio			1.3
CCP10	infected	infected	yes	yes
CCP13	infected	infected	yes	yes
CCP7	uninfected	infected	no	yes		symptomatic status	no	yes	Overall Accuracy
CCP19	uninfected	infected	no	no		no	0.555556	0.444444
CCP20a	uninfected	infected	yes	no		yes	0.380952	0.619048
CCP18	uninfected	infected	no	no		Overall Accuracy			0.589744
CCP12	uninfected	infected	yes	yes		Baseline Accuracy			0.538462
CCN1	infected	uninfected	no	no		Accuracy Ratio			1.09524
CCN4	infected	uninfected	no	no
CCN6	infected	uninfected	yes	no
CCN5	infected	uninfected	no	no
CCN16	infected	uninfected	yes	yes
CCN9	infected	uninfected	no	no
CCN10a	infected	uninfected	yes	no
CCN14	infected	uninfected	yes	yes
CCN8a	uninfected	uninfected	no	no
CCN12	uninfected	uninfected	yes	yes
CCN15	uninfected	uninfected	yes	yes
CCN17	uninfected	uninfected	yes	yes
CCN20	uninfected	uninfected	no	yes
CCN7	uninfected	uninfected	yes	no
CCN13	uninfected	uninfected	yes	no
CCN18	uninfected	uninfected	yes	yes
CCN3	uninfected	uninfected	no	no
CCN11	uninfected	uninfected	no	yes
CCN19	uninfected	uninfected	yes	no
CCN2	uninfected	uninfected	no	no

## Sheet: importances
metabolite	importance for infection status prediction	importance for symptomatic status prediction
Glucose-6-phosphate	0.206209	0.0231105
Homovanillic-acid	0.122821	0.0329754
Succinate-Methylmalonate	0.081656	0.0286386
Kynurenic-acid	0.0563091	0.0368525
Tryptophan	0.042077	0.0147333
Thymine	0.0346455	0.0271989
Serine	0.0301801	0.0258866
Lysine	0.0274749	0.0167022
Orotate	0.0258791	0.0173645
N-Acetylglucosamine	0.0241248	0.0779762
Creatinine	0.0216127	0.0197073
Homoserine-Threonine	0.0216113	0.0956181
Phenylpyruvate	0.0212904	0.0132093
Malate	0.0199419	0.0130688
1-Methyladenosine	0.0184665	0.0284401
Taurine	0.0176409	0.0165674
Cysteate	0.0175488	0.0180791
Leucine-Isoleucine	0.0169376	0.017734
Uric-acid	0.0158164	0.024252
Uracil	0.0157961	0.0201222
Hydroxyisocaproic-acid	0.0150623	0.0245921
Tyrosine	0.0135209	0.0186375
Ornithine	0.0122835	0.0190997
3-Methylthiopropionate	0.0120304	0.0183494
Glutamine	0.0120063	0.020487
Hypoxanthine	0.0118558	0.027957
N-Acetylglutamate	0.0118464	0.0312764
Citrulline	0.0114571	0.0193853
N-Acetylornithine	0.0112236	0.0141064
Guanosine	0.0109459	0.0388851
Phenylalanine	0.0103087	0.086321
Valine	0.0100478	0.0201387
Hydroxyproline	0.0098022	0.0203049
Proline	0.00956996	0.0722224
