# Supplementary material for: Campylobacter infection of young children in Colombia and its impact on the gastrointestinal environment
Source: mSphere. 2024 Sep 25;9(10):e00342-24. doi: 10.1128/msphere.00342-24 (PMC11520299; doi:10.1128/msphere.00342-24)
Supplement: Table S7 — Microbe-metabolite abundance correlations used to explore interactions and co-occurrences of microbial phyla to the metabolites in the system regardless of infection status, symptomatic status, or cohort. [file msphere.00342-24-s0008.csv]

sample_id	1-Methyladenosine	3-Methylthiopropionate	Citrulline	Creatinine	Cysteate	Glucose-6-phosphate	Glutamine	Guanosine	Homoserine-Threonine	Homovanillic-acid	Hydroxyisocaproic-acid	Hydroxyproline	Hypoxanthine	Kynurenic-acid	Leucine-Isoleucine	Lysine	Malate	N-Acetylglucosamine	N-Acetylglutamate	N-Acetylornithine	Ornithine	Orotate	Phenylalanine	Phenylpyruvate	Proline	Serine	Succinate-Methylmalonate	Taurine	Thymine	Tryptophan	Tyrosine	Uracil	Uric-acid	Valine
Firmicutes	-0.09993162988683445	0.2620395634173247	0.1571774335846135	0.0789944831424468	-0.09927114671216046	0.048486716009235806	-0.19604999647476876	0.31464797094669883	-0.13035714615678015	-0.14250058626398238	0.2547869389487317	-0.020302646716264094	0.15762654158385234	-0.08683736389104911	0.19778505314183797	-0.1778972411200127	0.09070520395267546	-0.1699322563319763	0.10233794798428189	-0.049080246400702916	0.10924711462879512	0.15955376208307376	-0.1878519444437221	0.16092934630715136	-0.17960328273844797	-0.13176858344748174	-0.212133765345952	-0.4250653364722566	0.34709022349239366	-0.1142371393731674	-0.1307600604389569	0.3287514398413051	-0.008153580060997452	0.11687034190683086
Actinobacteriota	0.15827698489053552	-0.09433328117319603	-0.16448385412162578	0.08406014951600285	-0.03694117070155723	0.1107754426611874	0.3750768491978662	-0.289179318690169	0.3718688154480602	0.45680764536625174	-0.16546433578978567	-0.13057195007928427	-0.10438309331161014	0.08311899139944462	-0.21619759364408178	0.39400229553134675	-0.1838200918118086	0.09650947041559647	0.1719923091294448	-0.03711054659820373	0.09353994021104042	0.3339270067362423	-0.19744036123314018	-0.15104542170841725	0.30576578863236287	0.2071425218037195	0.06108399173877923	0.0655277009427456	-0.1717550967638198	-0.3092950208504992	-0.258428910153085	0.06775150820308816	0.2082171120666724	-0.33478747901244316
Bacteroidota	0.1335918965457806	-0.043677247886928755	-0.016894089338557478	-0.12013392283070766	-0.02232181387603313	-0.0216632539633018	-0.21673563571024107	0.06501068066925546	-0.05172478905944032	-0.07795145329927654	-0.13149879160758202	0.29895457686447197	0.1326064212189912	0.06023470894852408	0.09048434756337478	0.05417814657131492	-0.00955879697433931	0.25106808780568074	-0.004849214614995322	-0.1124589726690768	-0.017941841128848234	-0.27750396861249144	0.20962645253535003	0.04032402911520907	0.15362838160602005	-0.06259675553155601	0.267305033513142	-0.13333168049897978	-0.056922136398736	0.018313591289231042	-0.1654589594183854	-0.06183209650559603	-0.20614832349044915	0.2655117469918609
Proteobacteria	-0.05469911037561541	-0.15578066606753302	-0.01159398503017229	-0.03794815218595546	0.11893887687774847	-0.18542506853178636	0.1215089687125095	-0.10603591315466754	-0.060107990211315486	-0.12651451055380802	-0.027037183147218907	-0.1397455425334402	-0.16087730159318744	0.010993058234854495	-0.12175049068586574	-0.10499529581740424	-0.05684853069086382	-0.029168673297044846	-0.17563184239288598	0.13042633183981753	-0.1595187039873077	-0.15424233971245796	0.09380256487451911	-0.02573554228842834	-0.1034346610042064	0.07456470112972441	0.034777969467177004	0.35742277550640494	-0.14423878416110092	0.30830388762006816	0.39369830741834977	-0.29212236052619817	0.0034550897333594315	-0.06139105434897205
Fusobacteriota	-0.10251631866585363	-0.07677586435679556	-0.11744288387138399	0.06859122504255263	-0.045623709332589725	0.3646708087111663	-0.08431414983260321	0.03634026471622208	-0.21511442389858726	0.008948663531153396	0.21485688287782365	0.15343744984425056	-0.14435060031725042	-0.13705091314216106	-0.03950876897940356	-0.11139285132221716	-0.1390293787050292	-0.11375782368005899	-0.15846574696234672	-0.18190521389955244	-0.1471487910254792	-0.17405833367448614	0.10133427407869154	-0.12572325191094702	0.08299271564101496	-0.16299482388705094	0.14370729770636892	0.07748803607124255	-0.12875665771679454	-0.14326533828221133	-0.16839319298459712	-0.12240369670972992	-0.07973671861299134	-0.014770634078715155
Patescibacteria	-0.09273491226996128	-0.07564031691599701	-0.06945788903464041	0.04183957680976144	-0.08486117669641428	-0.06077853120172381	0.1724700439237812	0.020147823587828337	-0.07944985534091456	-0.12692203449309605	-0.18984629374086417	-0.08455469855038582	-0.13625798345859744	-0.14578414859359715	0.37171572858832436	0.01644354281900055	-0.1478295125228115	-0.10372380743723704	-0.1430339863755214	-0.13691556355876994	-0.1257068036287553	-0.1233794606305281	0.3373029851535367	-0.04850683441127365	-0.02268636433003098	-0.1183021701677803	0.30324805128988147	-0.13326387593635775	-0.1001244227915656	-0.14606269172674208	0.07842600837884403	-0.10551790262709852	-0.08193881795865383	0.3264840990717587
Desulfobacterota	0.009398130500791496	0.024796394695454256	0.11992203523209709	-0.06617700731692149	0.04402354870239566	-0.09924485359856859	-0.08246089030683892	0.028062684733071403	0.04394039339874841	-0.0875124085822834	-0.05184485067446452	0.06552555502186053	0.11302709572058943	0.05526110050363291	0.11487024448832435	0.07237409104128016	-0.05684617398474317	0.11057926018301792	-0.09554495785107074	0.19062073957897527	0.12131669998923157	-0.1611819200429827	0.20568634689726462	-0.04433967670729216	-0.06590512652745825	0.0716896813849469	0.04919668794008136	-0.025193545858317765	0.021380429839008428	0.18650600752037202	-0.04870044892165202	-0.01172074502334613	-0.0567539950373743	0.19411522995271938
Euryarchaeota	-0.07228834615771161	0.17356825385162258	0.07012864637188271	-0.03641850425550996	0.06724073864135592	-0.07460910157558392	0.00816862012214381	-0.06194527271064233	-0.053068249159619114	-0.09129486846020006	-0.06826651400209696	0.3786630633960103	0.02985320184949252	0.20349548299445117	0.026969339887555954	0.06099683074292289	0.15604016432817536	-0.06424618755812245	0.15274378081699325	-0.04090876405405335	0.19547162883917596	-0.032648048100291545	-0.0989065337066601	0.00607277332355444	0.035386818137520516	-0.038506787931475425	-0.1312308075458917	0.013675326686676545	-0.01089289480098668	0.056486646057462384	0.03875601826510234	-0.022638986018894365	0.0900824445721236	0.12354684530068655
Elusimicrobiota	-0.06922549581579049	0.1780432333847279	0.06758287058003123	-0.03297778698366645	0.07149801685021735	-0.06815687340292512	-0.01673427500607852	-0.058694726384602575	-0.0487657296921984	-0.08448644606959288	-0.06434285662071042	0.38391308917593525	0.032511352692628816	0.2095273747147662	0.02295538635757982	0.05321482821568131	0.16725523781132837	-0.06318215787961233	0.16294255596244495	-0.044467856037785816	0.196395412755196	-0.025575147537605876	-0.10634308586123721	0.011111463615100195	0.034161015669203536	-0.04113126742797555	-0.13464484963955461	-0.004534970880724242	-0.009110669510779436	0.03696893019801956	0.018680640025451	-0.017208406121151067	0.09244747672006925	0.11366070847496355
Synergistota	-0.13673563029889493	0.20440993696521942	0.12981869260125542	-0.06747844316861516	-0.005273457358718583	-0.010345579602117762	0.3476905852187347	0.20810843798926806	-0.009011922235860685	-0.162494585878321	-0.17757605424532766	0.10109166759427357	-0.09683540306185069	0.11505475411760548	0.11376247589836917	0.06637040359016808	0.04388915712587046	-0.14814004480057022	-0.022829717816913946	0.023622084748304604	0.13647079680850446	0.03131674997082402	-0.04110772992604435	-0.10217476253694675	0.12320837805919534	0.029724141530457847	-0.15683857851939625	0.1957750631689748	-0.007111644972069441	0.5290208126661531	0.532849030425464	-0.12366142846639283	0.05292993171531852	0.11326253561547651
Cyanobacteria	0.017140991891051158	0.39188765165130013	0.4537792701117883	-0.0686425001713919	-0.049205530158872815	-0.12086135858278109	0.07970460900758566	-0.1434579379509759	0.1692230122460107	-0.12358461542540386	-0.15655100076373585	-0.09396171400535192	0.4364144771076055	-0.13183794147024447	0.48420832633937455	0.21886238911906875	0.104201170975514	0.06123576815589977	-0.002558276405660859	0.4811005321266819	0.3029098068411296	0.182301431325021	0.16820982088713132	0.301632502669201	0.050507988754309376	0.3078070705249215	-0.14975385754874496	-0.2585148850005236	0.7529713211428206	-0.10248244524281978	0.1514618318032393	0.3732479561704459	-0.11406354998317131	0.43560518425519495
Verrucomicrobiota	-0.022026619981130063	0.14489298085112484	0.19384091042987234	-0.05906994775488327	0.1133879224019484	-0.09541424173908648	-0.046758942148294194	0.017285694754893794	0.0845221799847097	-0.12077390646722369	-0.17551735445699504	0.35935982812390466	0.17034245953897514	0.13360724405189398	0.17284596768084085	0.1033211239489582	0.07582320959195848	0.030426962022688575	0.03593579678202932	0.19197653722290028	0.2576792089078732	-0.09005933834187967	0.10833050904022536	-0.022200457057349406	-0.015814853315085895	0.06653059915318384	0.0215427520635693	0.08991914337273076	0.08132704891498758	0.11542147431896654	-0.019945711415882934	0.02128458393350901	-0.030196339733608617	0.1821795873946304
Campilobacterota	-0.10906442697221856	-0.11633656030145838	-0.14933809121192937	-0.061565987407497226	0.015757862466852807	0.17937353935805625	-0.138481518206405	-0.15546687975319023	-0.15571581130649848	0.03385112024717229	0.003567939521808518	-0.10900074134645543	-0.10442745363365338	-0.12670350539246225	-0.06649945608781829	-0.18777365382685515	0.3446991441232387	-0.10037369629940258	-0.1404543660930572	-0.010689431668739844	-0.16970798381915733	-0.10989030075230277	0.2074829383296238	-0.1082430944032179	-0.15364934793101892	-0.16693084346978104	-0.20863915778475892	0.28983553802630646	-0.15392121313056042	0.05182003166299844	0.19824231147028135	-0.14093205444563425	0.0051624372360325665	-0.09776799443900121
